# Supplementary material for: Polymorphism of mitochondrial tRNA genes associated with the number of pigs born alive
Source: J Anim Sci Biotechnol. 2018 Nov 26;9:86. doi: 10.1186/s40104-018-0299-0 (PMC6260895; doi:10.1186/s40104-018-0299-0)
Supplement: Supplementary file 1 — Table S1. Detail information of used pigs. Table S2. PCR primers used for amplification of pig mitogenomes. Table S3. Information of synonymous mutations in pig mitogenomes. (XLSX 89 kb) [file 40104_2018_299_MOESM1_ESM.xlsx]

## Sheet: Table S1
Table S1. Detail information of used pigs
ID	NBA	MaternalID	Breed	Parity	Hys	Boar
52	4	3	1	1	9	92
65	9	3	1	1	7	89
65	9	3	1	2	9	92
109	2	3	1	1	6	9
109	7	3	1	2	9	58
210	8	3	1	1	6	16
214	4	3	1	1	9	89
259	8	3	1	1	6	16
259	8	3	1	2	9	9
261	12	7	1	1	6	35
261	0	7	1	2	9	89
307	9	3	1	1	6	58
307	7	3	1	2	8	99
394	9	3	1	1	7	16
394	11	3	1	2	9	99
509	8	3	1	1	8	89
550	8	3	1	1	7	52
550	11	3	1	2	9	91
662	8	7	1	1	7	9
662	8	7	1	2	8	49
721	7	3	1	1	9	92
730	13	11	1	1	8	68
742	6	3	1	1	8	58
746	7	3	1	1	8	49
791	10	7	1	1	8	68
801	9	3	1	1	8	43
824	5	2	1	1	8	35
866	6	3	1	1	9	9
876	10	11	1	1	8	16
1091	6	2	1	1	8	58
1095	5	3	1	1	8	68
1097	7	3	1	1	8	92
1103	4	3	1	1	8	12
1111	7	3	1	1	9	58
1116	6	3	1	1	8	92
1130	8	2	1	1	8	12
1136	13	7	1	1	8	58
1182	2	3	1	1	8	68
1190	9	3	1	1	8	58
1194	10	3	1	1	9	92
1227	12	3	1	1	8	35
1291	7	3	1	1	8	16
1296	10	3	1	1	9	9
1306	6	3	1	1	8	12
1337	7	3	1	1	8	12
1431	4	3	1	1	8	12
1531	4	3	1	1	9	43
1578	11	3	1	1	8	99
1579	7	3	1	1	8	92
1593	10	3	1	1	8	9
1604	10	7	1	1	8	92
1702	9	3	1	1	8	43
1706	8	3	1	1	8	92
1764	6	3	1	1	8	12
11370	6	10	2	1	8	3
11465	12	2	2	1	6	53
11465	10	2	2	2	8	38
11533	7	10	2	1	7	76
11533	14	10	2	2	8	50
11537	8	10	2	1	8	53
11561	8	2	2	1	6	53
11561	7	2	2	2	8	53
11574	9	10	2	1	7	90
11574	10	10	2	2	8	47
11582	8	2	2	1	6	61
11582	12	2	2	2	8	53
11584	9	2	2	1	6	79
11584	14	2	2	2	8	57
11611	12	2	2	1	9	38
11651	10	10	2	1	7	53
11651	10	10	2	2	9	53
11670	9	10	2	1	9	79
11697	9	10	2	1	8	88
11864	12	2	2	1	7	31
11864	7	2	2	2	8	79
11898	12	2	2	1	7	53
11898	12	2	2	2	8	31
11963	11	10	2	1	7	5
11963	14	10	2	2	8	31
12017	9	10	2	1	9	34
12046	2	10	2	1	8	31
12048	8	10	2	1	8	53
12057	15	10	2	1	8	88
12071	13	3	2	1	9	47
12076	14	3	2	1	9	34
12077	10	3	2	1	8	88
12083	7	2	2	1	8	47
12090	6	2	2	1	7	6
12090	12	2	2	2	9	47
12098	11	2	2	1	9	34
12106	11	2	2	1	9	31
12108	11	2	2	1	8	57
12110	13	2	2	1	8	79
12160	11	10	2	1	8	53
12166	8	10	2	1	9	57
12168	9	10	2	1	9	31
12172	13	10	2	1	8	79
12176	6	10	2	1	8	67
12178	8	10	2	1	9	47
12209	13	2	2	1	8	57
12212	0	2	2	1	8	57
12233	7	2	2	1	9	26
12243	10	10	2	1	9	98
12262	10	2	2	1	9	31
12284	11	10	2	1	8	53
12285	9	10	2	1	9	26
12288	17	10	2	1	8	79
12292	14	10	2	1	9	34
12294	5	10	2	1	9	31
12374	12	2	2	1	9	26
12381	11	10	2	1	8	31
12410	12	10	2	1	9	53
12416	10	10	2	1	9	98
12428	9	10	2	1	9	98
12452	12	2	2	1	9	57
12534	12	1	2	1	9	88
12545	9	2	2	1	9	88
12550	14	2	2	1	8	67
12551	7	2	2	1	8	57
12556	7	2	2	1	9	98
12717	2	2	2	1	9	34
12930	13	2	2	1	8	88
12941	14	2	2	1	9	26
13029	11	3	2	1	9	34
13049	6	2	2	1	8	79
16559	8	3	3	1	8	56
16567	11	4	3	1	7	59
16567	9	4	3	2	9	97
16569	6	1	3	1	6	73
16569	9	1	3	2	8	1
16570	12	1	3	1	9	65
16571	14	1	3	1	7	21
16571	7	1	3	2	8	44
16572	8	1	3	1	7	55
16573	9	4	3	1	6	45
16573	11	4	3	2	8	1
16575	13	4	3	1	9	65
16578	12	1	3	1	6	59
16578	5	1	3	2	8	42
16579	19	1	3	1	6	30
16579	5	1	3	2	8	75
16586	10	4	3	1	6	75
16586	12	4	3	2	8	73
16587	13	4	3	1	9	42
16593	16	3	3	1	8	27
16594	11	1	3	1	9	72
16595	17	1	3	1	6	24
16595	10	1	3	2	9	59
16596	7	5	3	1	7	27
16597	12	5	3	1	9	59
16600	14	1	3	1	6	1
16600	13	1	3	2	8	97
16601	8	1	3	1	7	21
16601	16	1	3	2	8	44
16604	13	1	3	1	6	73
16605	13	1	3	1	6	27
16605	13	1	3	2	8	93
16606	5	1	3	1	6	10
16606	8	1	3	2	8	8
16607	10	1	3	1	6	30
16607	8	1	3	2	9	21
16608	12	1	3	1	8	59
16612	14	3	3	1	7	1
16612	10	3	3	2	8	1
16613	14	3	3	1	6	73
16613	11	3	3	2	8	42
16614	5	9	3	1	8	59
16616	13	3	3	1	7	27
16616	11	3	3	2	9	56
16617	12	1	3	1	7	73
16617	9	1	3	2	8	10
16618	7	1	3	1	6	40
16618	7	1	3	2	8	93
16619	10	1	3	1	9	27
16623	14	4	3	1	6	30
16625	11	4	3	1	6	42
16625	9	4	3	2	8	72
16626	10	1	3	1	8	42
16628	11	1	3	1	7	45
16628	12	1	3	2	8	59
16631	7	1	3	1	6	56
16634	4	6	3	1	6	59
16638	9	5	3	1	9	72
16642	10	1	3	1	7	10
16748	12	1	3	1	7	45
16748	11	1	3	2	8	1
16750	9	1	3	1	7	45
16750	10	1	3	2	8	27
16751	11	1	3	1	7	75
16751	11	1	3	2	8	75
16793	13	5	3	1	7	56
16793	17	5	3	2	8	1
16800	9	5	3	1	7	1
16800	10	5	3	2	8	59
16808	8	1	3	1	7	93
16808	15	1	3	2	8	59
16856	11	6	3	1	7	10
16856	14	6	3	2	8	97
16889	11	2	3	1	9	56
16898	9	1	3	1	8	59
16901	14	1	3	1	8	24
16933	8	1	3	1	8	56
16935	3	1	3	1	8	24
16965	12	6	3	1	8	97
16966	11	4	3	1	8	72
16968	15	4	3	1	8	21
17000	5	1	3	1	9	44
17013	15	1	3	1	8	42
17016	8	4	3	1	8	93
17029	11	1	3	1	8	24
17039	13	1	3	1	7	75
17050	13	5	3	1	8	17
17052	9	5	3	1	8	93
17054	7	5	3	1	8	93
17065	11	3	3	1	8	45
17085	9	4	3	1	8	75
17086	14	1	3	1	8	24
17097	8	1	3	1	8	42
17102	6	1	3	1	8	73
17103	8	1	3	1	8	27
17105	12	1	3	1	8	27
17107	15	1	3	1	9	14
17108	8	1	3	1	8	73
17110	10	4	3	1	8	97
17112	5	4	3	1	9	10
17123	12	1	3	1	8	97
17141	5	1	3	1	8	21
17150	15	1	3	1	8	59
17157	9	6	3	1	8	56
17165	11	3	3	1	9	56
17176	10	6	3	1	8	56
17177	9	6	3	1	9	56
17179	9	6	3	1	9	75
17198	10	6	3	1	7	75
17199	7	6	3	1	8	27
17204	6	1	3	1	8	24
17206	12	1	3	1	8	72
17208	6	1	3	1	8	27
17220	9	1	3	1	8	75
17246	13	4	3	1	8	72
17256	12	1	3	1	9	42
17258	13	1	3	1	8	21
17259	14	1	3	1	8	56
17261	6	1	3	1	8	72
17272	14	1	3	1	8	42
17279	14	4	3	1	8	97
17284	7	4	3	1	8	96
17286	10	4	3	1	8	75
17288	10	4	3	1	8	44
17292	14	11	3	1	8	73
17298	12	6	3	1	9	20
17312	11	3	3	1	8	59
17344	16	4	3	1	9	59
17348	13	4	3	1	8	42
17349	12	4	3	1	8	42
17351	11	3	3	1	8	42
17372	11	3	3	1	8	14
17398	11	1	3	1	9	27
17416	14	4	3	1	8	42
17417	5	4	3	1	8	93
17423	11	9	3	1	9	21
17429	14	1	3	1	8	1
17436	11	9	3	1	8	17
17460	13	4	3	1	9	14
17464	11	4	3	1	8	56
17467	9	4	3	1	8	44
17484	11	1	3	1	9	75
17509	11	1	3	1	9	72
17513	13	1	3	1	8	42
17515	14	1	3	1	8	1
17516	0	1	3	1	8	42
17521	8	8	3	1	8	42
17525	14	8	3	1	9	75
17611	12	1	3	1	8	59
17618	8	3	3	1	9	4
17628	13	4	3	1	8	56
17685	17	1	3	1	8	24
17702	12	1	3	1	8	29
17705	4	1	3	1	9	97
17736	9	3	3	1	8	97
17741	10	1	3	1	8	56
17751	8	1	3	1	9	1
17761	12	1	3	1	8	56
17765	12	1	3	1	9	24
17768	6	1	3	1	8	97
17776	12	1	3	1	8	56
17780	11	1	3	1	8	21
17782	12	1	3	1	8	10
17792	13	1	3	1	8	56
17795	11	6	3	1	8	93
17801	13	1	3	1	8	21
17805	15	6	3	1	8	56
17808	8	6	3	1	9	29
17817	2	1	3	1	8	75
17828	2	1	3	1	8	93
17845	9	1	3	1	8	59
17851	8	1	3	1	8	24
17855	14	1	3	1	8	14
17859	9	1	3	1	9	27
17860	12	1	3	1	9	75
17863	9	6	3	1	8	1
17869	11	5	3	1	8	56
17873	5	6	3	1	9	21
17886	9	1	3	1	9	27
17889	10	1	3	1	8	44
17890	9	1	3	1	8	56
17897	11	1	3	1	8	72
17900	10	1	3	1	8	44
17906	10	1	3	1	9	21
17911	14	6	3	1	9	56
17917	12	1	3	1	9	97
17919	14	1	3	1	8	44
17929	11	5	3	1	9	21
17931	11	1	3	1	8	56
17948	13	1	3	1	8	44
17963	5	1	3	1	8	24
17968	12	5	3	1	8	27
17971	10	1	3	1	8	10
17974	10	1	3	1	8	42
23964	3	7	1	1	1	46
23964	12	7	1	2	3	69
23964	9	7	1	3	4	11
23964	8	7	1	4	6	92
23964	9	7	1	5	8	12
23972	9	3	1	1	1	16
23972	10	3	1	2	3	63
23972	5	3	1	3	5	86
23972	11	3	1	4	7	58
23973	6	3	1	1	2	25
23973	9	3	1	2	4	49
23973	10	3	1	3	5	23
23973	6	3	1	4	7	9
23973	9	3	1	5	9	89
23975	9	3	1	1	1	46
23975	12	3	1	2	3	63
23975	8	3	1	3	5	35
23975	8	3	1	4	7	16
23975	7	3	1	5	9	9
23987	7	3	1	1	1	69
23987	8	3	1	2	3	82
23987	6	3	1	3	5	9
23987	2	3	1	4	8	92
23988	10	3	1	1	1	11
23988	9	3	1	2	3	69
23988	13	3	1	3	4	85
23988	12	3	1	4	6	60
23988	10	3	1	5	8	35
23990	12	3	1	1	3	63
23990	10	3	1	2	5	35
23990	9	3	1	3	6	89
23990	11	3	1	4	8	35
23992	9	3	1	1	1	48
23992	13	3	1	2	3	63
23992	9	3	1	3	5	18
23992	15	3	1	4	6	49
23992	8	3	1	5	8	49
23999	6	3	1	1	1	25
23999	10	3	1	2	4	91
23999	8	3	1	3	6	58
23999	7	3	1	4	7	99
24005	10	3	1	1	3	63
24005	11	3	1	2	5	52
24005	10	3	1	3	7	49
24011	11	3	1	1	3	69
24011	8	3	1	2	4	46
24011	10	3	1	3	6	58
24012	6	3	1	1	4	52
24012	6	3	1	2	5	86
24012	6	3	1	3	6	86
24012	5	3	1	4	8	12
24013	12	3	1	1	4	43
24013	9	3	1	2	8	35
24014	3	3	1	1	4	43
24015	7	3	1	1	5	85
24015	5	3	1	2	9	16
24016	11	3	1	1	4	43
24016	12	3	1	2	6	99
24017	3	3	1	1	4	43
24017	8	3	1	2	6	16
24017	5	3	1	3	8	43
24020	5	3	1	1	4	71
24020	10	3	1	2	6	69
24020	10	3	1	3	8	35
24025	4	7	1	1	5	35
24025	4	7	1	2	9	9
24034	7	3	1	1	4	35
24034	10	3	1	2	8	99
24036	11	3	1	1	5	91
24037	9	3	1	1	3	49
24037	10	3	1	2	4	16
24037	9	3	1	3	6	43
24037	7	3	1	4	8	49
24040	8	3	1	1	4	91
24040	9	3	1	2	6	68
24040	8	3	1	3	8	9
24041	6	3	1	1	4	43
24041	7	3	1	2	6	68
24041	7	3	1	3	8	12
24043	4	3	1	1	4	51
24044	9	3	1	1	4	43
24044	7	3	1	2	6	68
24044	6	3	1	3	8	89
24046	5	7	1	1	5	35
24046	9	7	1	2	7	99
24046	6	7	1	3	9	9
24050	9	3	1	1	7	49
24050	10	3	1	2	9	91
24051	9	3	1	1	4	85
24051	10	3	1	2	6	91
24051	5	3	1	3	8	43
24055	8	3	1	1	5	91
24055	8	3	1	2	9	91
24059	11	3	1	1	3	63
24059	9	3	1	2	4	35
24059	7	3	1	3	6	92
24059	7	3	1	4	9	12
24063	12	3	1	1	3	49
24063	8	3	1	2	4	39
24063	8	3	1	3	6	91
24064	6	3	1	1	3	48
24064	13	3	1	2	5	86
24064	7	3	1	3	8	9
24065	11	3	1	1	3	82
24065	8	3	1	2	5	91
24065	10	3	1	3	6	35
24065	6	3	1	4	8	35
24067	3	3	1	1	8	9
24068	7	3	1	1	3	49
24068	8	3	1	2	4	51
24068	5	3	1	3	9	68
24072	10	3	1	1	6	16
24072	7	3	1	2	8	89
24075	8	3	1	1	4	49
24075	12	3	1	2	7	49
24075	8	3	1	3	8	89
24076	11	3	1	1	4	82
24076	9	3	1	2	6	92
24076	6	3	1	3	8	91
24077	0	7	1	1	5	35
24077	8	7	1	2	6	15
24078	7	7	1	1	4	81
24078	9	7	1	2	6	60
24079	9	3	1	1	4	46
24079	12	3	1	2	6	16
24079	9	3	1	3	8	9
24082	9	3	1	1	4	82
24082	4	3	1	2	7	49
24082	6	3	1	3	8	9
24084	7	7	1	1	9	35
24085	0	7	1	1	8	43
24086	9	3	1	1	4	85
24086	4	3	1	2	6	58
24087	5	3	1	1	5	58
24088	10	3	1	1	4	81
24088	9	3	1	2	6	92
24092	2	3	1	1	4	91
24092	7	3	1	2	6	43
24092	6	3	1	3	9	43
24094	7	3	1	1	7	18
24094	6	3	1	2	9	43
24095	6	3	1	1	4	18
24095	7	3	1	2	6	16
24095	6	3	1	3	8	99
24099	4	3	1	1	4	71
24099	8	3	1	2	6	68
24099	6	3	1	3	7	68
24104	3	7	1	1	4	81
24107	10	3	1	1	4	85
24107	6	3	1	2	6	92
24107	7	3	1	3	8	99
24108	7	3	1	1	4	86
24108	12	3	1	2	7	99
24108	10	3	1	3	9	9
24109	13	3	1	1	4	18
24109	7	3	1	2	6	18
24109	9	3	1	3	8	12
24117	7	3	1	1	3	33
24117	8	3	1	2	8	89
24121	9	3	1	1	6	60
24122	5	3	1	1	4	91
24122	8	3	1	2	7	11
24122	8	3	1	3	9	89
24123	1	7	1	1	4	82
24123	8	7	1	2	6	92
24123	10	7	1	3	8	9
24125	5	3	1	1	4	18
24125	9	3	1	2	7	91
24125	7	3	1	3	8	43
24127	9	3	1	1	4	91
24127	3	3	1	2	6	60
24127	9	3	1	3	8	12
24129	10	3	1	1	3	82
24129	12	3	1	2	4	52
24129	7	3	1	3	6	92
24129	8	3	1	4	8	9
24130	5	3	1	1	8	89
24131	4	3	1	1	4	43
24131	7	3	1	2	6	92
24136	9	3	1	1	5	23
24136	0	3	1	2	7	9
24137	9	3	1	1	4	52
24137	10	3	1	2	7	99
24138	7	3	1	1	4	18
24138	2	3	1	2	7	9
24138	11	3	1	3	8	99
24140	9	3	1	1	3	49
24140	5	3	1	2	5	69
24142	7	3	1	1	5	86
24142	10	3	1	2	6	68
24142	8	3	1	3	8	12
24143	10	3	1	1	3	43
24143	11	3	1	2	4	86
24143	3	3	1	3	6	58
24143	8	3	1	4	8	12
24144	8	3	1	1	4	63
24144	5	3	1	2	7	68
24148	3	3	1	1	5	52
24148	8	3	1	2	7	52
24148	7	3	1	3	8	49
24154	9	7	1	1	5	81
24154	12	7	1	2	6	16
24154	11	7	1	3	8	49
24155	12	7	1	1	4	46
24155	10	7	1	2	6	18
24156	9	7	1	1	4	91
24156	14	7	1	2	6	49
24156	8	7	1	3	7	43
24156	6	7	1	4	9	12
24159	7	3	1	1	4	11
24159	10	3	1	2	6	60
24159	11	3	1	3	8	12
24161	8	3	1	1	4	43
24161	6	3	1	2	6	68
24161	2	3	1	3	8	99
24163	4	3	1	1	4	86
24163	9	3	1	2	8	99
24168	8	3	1	1	4	52
24168	9	3	1	2	7	92
24168	6	3	1	3	8	89
24173	5	3	1	1	4	18
24173	11	3	1	2	5	35
24173	7	3	1	3	8	89
24182	9	3	1	1	4	43
24182	11	3	1	2	7	9
24182	10	3	1	3	8	9
24184	6	3	1	1	4	69
24184	8	3	1	2	7	9
24185	8	7	1	1	4	82
24185	2	7	1	2	6	60
24185	12	7	1	3	8	49
24186	9	7	1	1	4	52
24186	6	7	1	2	6	92
24186	8	7	1	3	8	12
24187	8	7	1	1	4	49
24187	6	7	1	2	8	52
24314	7	2	2	1	5	74
24317	7	2	2	1	1	83
24317	11	2	2	2	4	90
24317	10	2	2	3	5	76
24317	7	2	2	4	7	98
24317	9	2	2	5	9	31
24318	6	2	2	1	1	98
24318	5	2	2	2	3	57
24318	11	2	2	3	5	5
24318	15	2	2	4	6	53
24319	12	2	2	1	2	66
24319	12	2	2	2	4	66
24319	12	2	2	3	5	13
24319	14	2	2	4	7	61
24319	14	2	2	5	9	31
24321	14	2	2	1	2	83
24321	13	2	2	2	3	66
24321	12	2	2	3	6	98
24322	11	2	2	1	1	57
24322	10	2	2	2	5	5
24322	11	2	2	3	8	38
24323	11	2	2	1	1	87
24323	10	2	2	2	3	98
24323	12	2	2	3	5	79
24323	10	2	2	4	7	53
24323	9	2	2	5	8	98
24325	9	2	2	1	4	13
24329	16	2	2	1	4	88
24329	10	2	2	2	5	67
24330	8	2	2	1	2	57
24330	6	2	2	2	4	80
24332	13	2	2	1	1	83
24332	9	2	2	2	4	90
24332	7	2	2	3	6	31
24332	10	2	2	4	8	50
24334	9	2	2	1	1	83
24334	8	2	2	2	3	83
24334	9	2	2	3	5	5
24334	11	2	2	4	6	54
24334	9	2	2	5	8	50
24335	12	2	2	1	1	66
24335	10	2	2	2	3	66
24335	15	2	2	3	5	50
24335	11	2	2	4	7	80
24335	16	2	2	5	8	67
24338	13	2	2	1	2	98
24338	8	2	2	2	4	98
24338	11	2	2	3	8	88
24339	5	2	2	1	1	98
24339	8	2	2	2	3	88
24339	12	2	2	3	5	74
24339	11	2	2	4	6	61
24341	16	2	2	1	1	66
24341	13	2	2	2	4	13
24341	16	2	2	3	5	76
24341	7	2	2	4	8	88
24342	9	2	2	1	1	19
24342	10	2	2	2	3	66
24342	13	2	2	3	5	53
24342	10	2	2	4	7	88
24342	12	2	2	5	9	47
24343	13	2	2	1	1	98
24343	11	2	2	2	3	3
24350	9	2	2	1	4	47
24350	11	2	2	2	6	62
24350	13	2	2	3	8	47
24351	12	2	2	1	4	3
24351	13	2	2	2	6	50
24351	11	2	2	3	8	88
24352	9	2	2	1	4	62
24355	10	2	2	1	4	61
24355	9	2	2	2	6	31
24355	7	2	2	3	8	50
24356	10	2	2	1	5	34
24356	14	2	2	2	6	50
24356	7	2	2	3	9	3
24357	9	2	2	1	4	80
24357	12	2	2	2	8	31
24359	11	2	2	1	4	80
24359	15	2	2	2	6	67
24361	11	2	2	1	4	38
24361	13	2	2	2	6	54
24361	10	2	2	3	8	38
24363	11	2	2	1	8	67
24365	3	2	2	1	5	74
24365	9	2	2	2	6	31
24365	10	2	2	3	8	50
24367	5	2	2	1	4	66
24370	9	2	2	1	4	5
24370	10	2	2	2	6	50
24370	13	2	2	3	7	34
24375	12	2	2	1	3	87
24375	13	2	2	2	4	88
24375	7	2	2	3	6	50
24375	0	2	2	4	9	98
24383	10	1	2	1	5	79
24383	10	1	2	2	6	76
24383	8	1	2	3	8	38
24385	10	2	2	1	9	88
24386	9	2	2	1	4	62
24388	11	3	2	1	4	98
24388	9	3	2	2	8	31
24389	5	3	2	1	9	79
24390	13	2	2	1	4	83
24390	13	2	2	2	7	62
24390	11	2	2	3	8	79
24391	11	2	2	1	4	90
24391	12	2	2	2	6	53
24391	12	2	2	3	8	98
24392	6	2	2	1	4	98
24392	12	2	2	2	6	79
24392	7	2	2	3	8	5
24394	8	3	2	1	4	13
24396	8	2	2	1	4	90
24396	14	2	2	2	6	61
24396	10	2	2	3	8	53
24402	9	2	2	1	8	88
24405	15	2	2	1	4	34
24405	7	2	2	2	6	66
24405	12	2	2	3	8	53
24409	6	2	2	1	4	88
24409	13	2	2	2	6	53
24410	10	2	2	1	4	62
24410	14	2	2	2	6	57
24410	3	2	2	3	8	57
24414	8	8	2	1	5	5
24414	11	8	2	2	7	67
24414	11	8	2	3	9	79
24415	7	8	2	1	4	38
24415	10	8	2	2	6	67
24415	13	8	2	3	7	67
24417	15	2	2	1	4	62
24417	15	2	2	2	6	34
24417	11	2	2	3	8	5
24421	5	2	2	1	8	31
24427	13	3	2	1	4	5
24427	11	3	2	2	6	61
24427	7	3	2	3	8	76
24429	12	3	2	1	4	79
24429	5	3	2	2	6	57
24429	7	3	2	3	9	98
24430	11	2	2	1	5	61
24431	14	2	2	1	4	80
24431	12	2	2	2	6	67
24431	10	2	2	3	9	53
24437	4	2	2	1	5	6
24437	5	2	2	2	7	67
24437	10	2	2	3	9	79
24439	6	2	2	1	4	83
24441	10	2	2	1	8	50
24442	8	2	2	1	7	38
24442	12	2	2	2	9	67
24444	13	2	2	1	5	6
24444	15	2	2	2	7	67
24444	9	2	2	3	9	47
24445	13	1	2	1	4	66
24445	12	1	2	2	6	6
24445	10	1	2	3	8	62
24446	3	1	2	1	4	13
24446	14	1	2	2	6	53
24446	15	1	2	3	8	38
24448	13	1	2	1	4	13
24448	9	1	2	2	6	6
24448	13	1	2	3	8	38
24450	10	2	2	1	4	13
24450	2	2	2	2	6	50
24450	12	2	2	3	8	38
24451	13	2	2	1	4	90
24451	11	2	2	2	6	67
24451	7	2	2	3	8	79
24452	11	3	2	1	4	90
24455	9	2	2	1	5	76
24455	9	2	2	2	7	53
24456	9	2	2	1	4	90
24456	11	2	2	2	6	90
24458	13	2	2	1	4	66
24458	12	2	2	2	6	53
24460	12	2	2	1	4	90
24460	9	2	2	2	7	53
24460	11	2	2	3	8	47
24461	6	2	2	1	4	83
24461	12	2	2	2	8	57
24463	7	2	2	1	6	76
24465	14	2	2	1	4	34
24465	10	2	2	2	7	31
24467	6	2	2	1	5	34
24467	8	2	2	2	8	79
24468	9	2	2	1	4	76
24468	4	2	2	2	6	31
24468	7	2	2	3	8	79
24473	8	3	2	1	4	83
24473	16	3	2	2	6	53
24473	10	3	2	3	8	88
24474	11	8	2	1	4	3
24474	9	8	2	2	6	61
24474	13	8	2	3	8	57
24475	5	2	2	1	9	31
24477	10	2	2	1	4	66
24477	11	2	2	2	6	79
24477	12	2	2	3	8	98
24478	12	2	2	1	5	66
24478	9	2	2	2	8	98
24479	5	2	2	1	4	83
24479	14	2	2	2	6	61
24480	11	2	2	1	4	50
24480	18	2	2	2	6	53
24480	12	2	2	3	8	61
24481	9	2	2	1	5	79
24481	12	2	2	2	7	67
24481	4	2	2	3	9	98
24482	4	2	2	1	4	76
24482	15	2	2	2	6	62
24482	7	2	2	3	8	88
24483	7	2	2	1	4	62
24483	4	2	2	2	6	98
24483	16	2	2	3	8	53
24484	13	2	2	1	4	50
24484	13	2	2	2	6	3
24484	6	2	2	3	8	79
24487	9	2	2	1	4	57
24487	12	2	2	2	6	6
24487	12	2	2	3	8	5
24696	12	1	3	1	1	10
24696	10	1	3	2	5	1
24696	11	1	3	3	7	59
24701	5	6	3	1	2	56
24701	12	6	3	2	3	2
24701	15	6	3	3	5	97
24701	13	6	3	4	7	27
24701	11	6	3	5	9	59
24704	9	1	3	1	3	59
24704	11	1	3	2	5	21
24704	15	1	3	3	7	59
24705	14	1	3	1	1	14
24705	10	1	3	2	3	56
24705	11	1	3	3	5	1
24705	9	1	3	4	8	72
24706	9	1	3	1	1	10
24706	12	1	3	2	4	59
24706	12	1	3	3	6	56
24709	11	1	3	1	1	84
24709	6	1	3	2	3	10
24709	14	1	3	3	5	59
24709	9	1	3	4	7	10
24709	12	1	3	5	9	44
24717	12	1	3	1	1	14
24717	13	1	3	2	3	10
24717	7	1	3	3	5	59
24717	12	1	3	4	7	10
24717	6	1	3	5	8	59
24720	5	6	3	1	3	56
24720	10	6	3	2	5	73
24720	11	6	3	3	7	72
24720	0	6	3	4	9	1
24721	8	5	3	1	2	10
24721	14	5	3	2	5	27
24721	13	5	3	3	6	56
24721	14	5	3	4	8	27
24723	11	1	3	1	1	93
24723	10	1	3	2	3	93
24723	5	1	3	3	5	59
24727	11	5	3	1	1	93
24727	12	5	3	2	3	56
24727	12	5	3	3	5	75
24727	13	5	3	4	7	59
24727	13	5	3	5	8	56
24730	9	1	3	1	1	2
24730	10	1	3	2	3	56
24730	10	1	3	3	5	42
24730	11	1	3	4	8	42
24731	11	1	3	1	2	7
24731	9	1	3	2	4	59
24731	16	1	3	3	6	75
24732	0	5	3	1	1	56
24732	11	5	3	2	5	27
24732	12	5	3	3	7	97
24735	7	1	3	1	2	10
24735	11	1	3	2	4	1
24735	10	1	3	3	5	55
24735	9	1	3	4	7	75
24737	8	1	3	1	1	93
24737	11	1	3	2	3	56
24737	9	1	3	3	5	41
24742	10	1	3	1	4	42
24742	14	1	3	2	6	27
24742	13	1	3	3	8	1
24744	11	1	3	1	4	75
24744	15	1	3	2	6	27
24744	12	1	3	3	8	10
24745	10	1	3	1	4	27
24745	12	1	3	2	6	1
24745	10	1	3	3	8	93
24746	7	1	3	1	4	93
24746	12	1	3	2	7	94
24746	9	1	3	3	9	42
24749	2	1	3	1	5	21
24749	10	1	3	2	6	45
24750	10	1	3	1	3	10
24750	6	1	3	2	4	10
24750	12	1	3	3	7	24
24750	6	1	3	4	9	24
24754	7	6	3	1	4	21
24754	12	6	3	2	7	56
24756	13	1	3	1	4	64
24756	15	1	3	2	6	14
24756	0	1	3	3	8	72
24757	14	1	3	1	4	30
24757	7	1	3	2	6	21
24757	8	1	3	3	8	42
24762	13	1	3	1	3	8
24762	12	1	3	2	5	55
24762	13	1	3	3	7	27
24763	12	5	3	1	4	70
24763	9	5	3	2	6	97
24766	10	6	3	1	3	27
24766	16	6	3	2	5	21
24766	10	6	3	3	6	21
24766	10	6	3	4	8	93
24767	10	1	3	1	4	42
24767	11	1	3	2	6	30
24767	12	1	3	3	8	97
24768	11	5	3	1	3	93
24768	14	5	3	2	5	1
24768	15	5	3	3	6	59
24768	13	5	3	4	8	21
24769	14	1	3	1	3	93
24769	11	1	3	2	4	64
24769	11	1	3	3	6	14
24769	12	1	3	4	8	56
24773	10	1	3	1	4	1
24773	10	1	3	2	6	73
24773	6	1	3	3	8	1
24774	10	1	3	1	3	14
24774	10	1	3	2	4	22
24774	10	1	3	3	6	40
24774	11	1	3	4	8	24
24775	9	3	3	1	3	7
24775	8	3	3	2	5	44
24775	14	3	3	3	7	56
24775	14	3	3	4	9	24
24777	10	3	3	1	4	42
24777	9	3	3	2	6	56
24777	12	3	3	3	8	1
24778	7	3	3	1	4	59
24778	12	3	3	2	5	55
24778	16	3	3	3	8	27
24779	17	6	3	1	3	27
24779	10	6	3	2	4	30
24779	13	6	3	3	6	59
24780	2	1	3	1	3	56
24780	12	1	3	2	5	75
24780	10	1	3	3	7	72
24781	12	1	3	1	3	7
24781	11	1	3	2	4	8
24781	10	1	3	3	6	59
24781	8	1	3	4	8	73
24788	16	5	3	1	4	21
24788	14	5	3	2	7	14
24788	7	5	3	3	9	21
24790	13	1	3	1	4	56
24790	10	1	3	2	6	75
24790	11	1	3	3	8	14
24793	5	1	3	1	3	93
24793	12	1	3	2	5	55
24793	11	1	3	3	9	1
24795	13	1	3	1	4	27
24795	13	1	3	2	6	73
24795	16	1	3	3	8	21
24796	8	1	3	1	4	21
24796	10	1	3	2	6	56
24796	12	1	3	3	7	30
24797	8	5	3	1	4	59
24797	7	5	3	2	7	14
24797	11	5	3	3	8	10
24799	15	1	3	1	3	2
24799	15	1	3	2	5	72
24799	13	1	3	3	7	73
24799	14	1	3	4	9	72
24801	4	1	3	1	4	75
24801	15	1	3	2	6	45
24801	15	1	3	3	8	59
24802	10	5	3	1	4	64
24802	13	5	3	2	6	70
24803	14	1	3	1	3	2
24803	16	1	3	2	5	72
24803	7	1	3	3	7	97
24803	12	1	3	4	9	44
24805	1	1	3	1	4	64
24805	12	1	3	2	9	21
24806	11	1	3	1	6	1
24808	16	5	3	1	5	42
24808	16	5	3	2	6	27
24810	12	5	3	1	4	27
24810	15	5	3	2	6	45
24811	13	5	3	1	4	45
24811	10	5	3	2	6	10
24811	10	5	3	3	8	24
24813	11	1	3	1	4	75
24813	9	1	3	2	6	21
24813	8	1	3	3	9	4
24814	11	1	3	1	4	56
24814	10	1	3	2	6	24
24814	10	1	3	3	8	72
24815	13	6	3	1	4	75
24815	12	6	3	2	6	59
24817	7	6	3	1	4	75
24817	6	6	3	2	6	75
24817	10	6	3	3	8	72
24823	7	6	3	1	3	4
24823	14	6	3	2	5	59
24823	16	6	3	3	6	21
24823	13	6	3	4	8	27
24826	8	6	3	1	5	75
24828	10	5	3	1	4	75
24828	13	5	3	2	6	1
24828	14	5	3	3	8	59
24830	11	5	3	1	4	8
24830	13	5	3	2	6	1
24830	6	5	3	3	9	1
24831	8	5	3	1	6	55
24832	4	5	3	1	4	75
24832	9	5	3	2	8	59
24833	12	5	3	1	4	1
24833	11	5	3	2	6	21
24834	11	5	3	1	4	1
24834	11	5	3	2	7	93
24835	11	5	3	1	5	59
24835	12	5	3	2	6	75
24837	0	5	3	1	4	55
24838	11	1	3	1	4	1
24838	10	1	3	2	6	75
24838	10	1	3	3	9	27
24840	9	1	3	1	3	7
24840	12	1	3	2	4	8
24840	9	1	3	3	6	42
24841	15	1	3	1	3	56
24841	12	1	3	2	4	97
24841	14	1	3	3	6	8
24841	11	1	3	4	8	56
24843	11	6	3	1	4	65
24843	6	6	3	2	7	94
24843	8	6	3	3	8	21
24845	7	1	3	1	4	75
24845	12	1	3	2	6	59
24845	9	1	3	3	8	59
24847	14	1	3	1	4	21
24847	14	1	3	2	6	72
24847	5	1	3	3	8	75
24852	19	1	3	1	4	70
24852	13	1	3	2	6	45
24855	10	1	3	1	4	27
24855	12	1	3	2	5	75
24855	11	1	3	3	8	72
24860	0	5	3	1	4	70
24868	10	1	3	1	5	75
24868	12	1	3	2	7	59
24869	10	1	3	1	5	75
24869	11	1	3	2	7	27
24869	11	1	3	3	8	75
24870	1	1	3	1	4	97
24870	8	1	3	2	6	1
24873	9	1	3	1	4	10
24873	11	1	3	2	6	55
24873	9	1	3	3	7	42
24873	9	1	3	4	9	24
24874	15	1	3	1	5	1
24874	15	1	3	2	7	27
24874	12	1	3	3	9	24
24877	11	5	3	1	4	2
24877	10	5	3	2	6	59
24877	9	5	3	3	7	73
24877	11	5	3	4	9	24
26064	13	1	3	1	4	1
24880	10	1	3	1	5	24
24880	16	1	3	2	7	75
24880	10	1	3	3	9	1
24881	5	5	3	1	4	75
24881	17	5	3	2	6	21
24883	11	1	3	1	4	4
24883	13	1	3	2	6	59
24883	8	1	3	3	8	42
24884	7	1	3	1	4	27
24884	7	1	3	2	6	10
24884	6	1	3	3	8	59
24885	1	6	3	1	3	10
24885	14	6	3	2	4	42
24885	9	6	3	3	6	75
24886	15	1	3	1	3	10
24886	17	1	3	2	5	27
24886	10	1	3	3	7	10
24886	12	1	3	4	8	42
24888	8	5	3	1	3	28
24888	14	5	3	2	4	1
24888	8	5	3	3	6	21
24888	14	5	3	4	8	14
24889	16	5	3	1	3	2
24889	14	5	3	2	4	93
24889	13	5	3	3	6	21
24889	11	5	3	4	8	21
24890	9	1	3	1	4	10
24890	8	1	3	2	6	32
24890	12	1	3	3	8	93
24893	7	5	3	1	4	21
24893	10	5	3	2	6	70
24893	10	5	3	3	8	56
24895	10	5	3	1	4	93
24895	9	5	3	2	6	27
24898	14	6	3	1	4	21
24898	11	6	3	2	6	45
24898	16	6	3	3	8	27
24899	10	5	3	1	4	27
24899	6	5	3	2	6	75
24899	14	5	3	3	8	4
24901	7	1	3	1	4	41
24901	9	1	3	2	6	24
24902	6	1	3	1	4	30
24902	6	1	3	2	6	59
24904	10	1	3	1	4	4
24904	12	1	3	2	6	55
24904	12	1	3	3	7	73
24904	12	1	3	4	9	27
24906	8	1	3	1	4	4
24906	5	1	3	2	6	24
24906	11	1	3	3	8	93
24907	1	1	3	1	4	56
24907	10	1	3	2	6	4
24907	11	1	3	3	8	24
24913	11	5	3	1	4	27
24913	13	5	3	2	6	10
24913	10	5	3	3	8	21
24916	12	1	3	1	4	59
24916	5	1	3	2	6	24
24917	13	1	3	1	4	59
24917	14	1	3	2	6	75
24917	9	1	3	3	8	73
24923	9	1	3	1	4	42
24923	13	1	3	2	8	27
24926	8	1	3	1	5	70
24926	10	1	3	2	6	42
24926	8	1	3	3	8	27
24927	9	5	3	1	8	59
24928	9	1	3	1	4	55
24928	8	1	3	2	6	30
24928	10	1	3	3	8	27
24931	8	1	3	1	3	28
24931	3	1	3	2	5	70
24931	13	1	3	3	6	27
24931	6	1	3	4	8	59
24934	11	1	3	1	4	59
24934	6	1	3	2	6	73
24934	13	1	3	3	7	59
24934	10	1	3	4	9	42
24936	11	1	3	1	4	27
24936	9	1	3	2	6	1
24936	15	1	3	3	8	42
24938	10	1	3	1	4	8
24938	7	1	3	2	6	55
24940	14	1	3	1	4	75
24940	14	1	3	2	7	27
24940	15	1	3	3	8	27
24941	11	1	3	1	4	10
24941	11	1	3	2	6	45
24943	11	3	3	1	3	56
24943	14	3	3	2	5	1
24943	15	3	3	3	7	73
24943	13	3	3	4	8	75
24944	12	1	3	1	3	77
24944	12	1	3	2	4	2
24944	14	1	3	3	6	1
24944	8	1	3	4	8	1
24945	14	1	3	1	4	4
24945	13	1	3	2	6	21
24946	13	1	3	1	3	56
24946	10	1	3	2	4	75
24946	4	1	3	3	6	1
24946	11	1	3	4	8	56
24948	14	1	3	1	3	10
24948	15	1	3	2	5	55
24948	11	1	3	3	9	21
24949	12	1	3	1	3	56
24949	10	1	3	2	8	56
24950	10	6	3	1	4	42
24950	2	6	3	2	6	10
24952	14	6	3	1	4	28
24952	11	6	3	2	6	42
24953	13	6	3	1	4	64
24953	9	6	3	2	6	59
24953	13	6	3	3	8	27
24954	11	6	3	1	4	70
24954	12	6	3	2	6	45
24954	13	6	3	3	7	27
24956	12	1	3	1	4	42
24956	13	1	3	2	6	45
24957	8	1	3	1	4	75
24957	12	1	3	2	6	24
24958	11	1	3	1	4	64
24958	4	1	3	2	6	45
24961	11	1	3	1	4	59
24961	11	1	3	2	6	56
24961	10	1	3	3	7	59
24966	8	6	3	1	3	77
24966	13	6	3	2	4	21
24966	16	6	3	3	8	75
24968	14	5	3	1	4	97
24968	15	5	3	2	6	56
24968	15	5	3	3	8	73
24969	11	5	3	1	4	77
24969	5	5	3	2	6	10
24969	12	5	3	3	8	27
24973	14	1	3	1	4	37
24973	12	1	3	2	6	75
24973	12	1	3	3	8	24
24976	11	5	3	1	3	7
24976	11	5	3	2	4	93
24976	15	5	3	3	6	59
24976	11	5	3	4	8	27
24979	8	1	3	1	4	97
24979	13	1	3	2	6	21
24979	11	1	3	3	7	27
24979	11	1	3	4	9	72
24980	9	1	3	1	4	75
24980	13	1	3	2	6	10
24980	11	1	3	3	7	59
24982	8	1	3	1	4	56
24982	13	1	3	2	6	59
24982	12	1	3	3	9	21
24983	8	1	3	1	4	1
24983	9	1	3	2	6	4
24983	14	1	3	3	7	14
24983	13	1	3	4	9	59
24984	11	1	3	1	4	1
24984	9	1	3	2	6	14
24984	14	1	3	3	8	27
24985	11	1	3	1	4	70
24985	12	1	3	2	6	10
24985	12	1	3	3	7	42
24988	13	5	3	1	5	56
24988	10	5	3	2	6	73
24992	9	1	3	1	4	21
24992	4	1	3	2	6	70
24992	11	1	3	3	8	97
24996	9	1	3	1	4	75
24996	6	1	3	2	6	1
24996	13	1	3	3	8	42
24997	15	5	3	1	4	1
24997	11	5	3	2	5	27
24997	11	5	3	3	7	27
24998	13	1	3	1	4	27
24998	11	1	3	2	6	4
24998	11	1	3	3	8	10
24999	11	1	3	1	4	27
24999	6	1	3	2	7	1
24999	3	1	3	3	8	97
25000	14	1	3	1	4	55
25000	15	1	3	2	6	42
25000	11	1	3	3	8	73
25002	10	1	3	1	4	59
25002	11	1	3	2	6	45
25002	12	1	3	3	8	42
25003	10	1	3	1	4	42
25003	12	1	3	2	6	4
25003	10	1	3	3	7	59
25003	10	1	3	4	9	59
25005	12	1	3	1	4	64
25009	8	1	3	1	4	7
25009	14	1	3	2	6	73
25009	11	1	3	3	8	56
25011	10	1	3	1	4	27
25011	11	1	3	2	6	1
25011	8	1	3	3	7	56
25012	11	1	3	1	4	2
25012	17	1	3	2	6	27
25012	3	1	3	3	8	93
25018	9	1	3	1	3	93
25018	10	1	3	2	4	56
25018	11	1	3	3	6	21
25018	10	1	3	4	8	93
25272	9	2	1	1	1	46
25272	8	2	1	2	3	36
25272	5	2	1	3	5	81
25272	6	2	1	4	6	60
25272	8	2	1	5	8	89
25273	14	3	1	1	2	48
25273	14	3	1	2	3	43
25273	14	3	1	3	5	43
25273	13	3	1	4	7	99
25273	8	3	1	5	9	68
25276	10	2	1	1	2	49
25276	9	2	1	2	4	85
25276	9	2	1	3	6	86
25282	9	2	1	1	1	25
25282	8	2	1	2	3	82
25282	5	2	1	3	5	23
25282	6	2	1	4	9	35
25283	8	3	1	1	1	51
25283	7	3	1	2	3	16
25283	7	3	1	3	5	86
25283	9	3	1	4	6	60
25283	6	3	1	5	9	12
25287	5	3	1	1	1	49
25287	9	3	1	2	3	82
25287	2	3	1	3	5	91
25287	10	3	1	4	7	52
25287	9	3	1	5	9	43
25293	11	3	1	1	1	48
25293	14	3	1	2	5	82
25293	11	3	1	3	6	89
25293	9	3	1	4	9	16
25294	8	3	1	1	1	48
25294	8	3	1	2	3	36
25294	13	3	1	3	5	43
25294	9	3	1	4	6	82
25295	5	3	1	1	1	11
25295	4	3	1	2	3	36
25295	4	3	1	3	5	35
25295	4	3	1	4	6	49
25296	8	3	1	1	1	63
25296	7	3	1	2	3	52
25296	9	3	1	3	5	35
25296	6	3	1	4	7	92
25296	5	3	1	5	8	9
25297	8	3	1	1	1	63
25297	9	3	1	2	4	43
25297	7	3	1	3	5	92
25297	3	3	1	4	7	68
25297	1	3	1	5	9	89
25300	11	3	1	1	4	49
25300	8	3	1	2	6	9
25300	14	3	1	3	8	92
25303	8	3	1	1	4	69
25303	10	3	1	2	9	35
25305	9	2	1	1	3	51
25305	5	2	1	2	4	35
25305	11	2	1	3	6	15
25305	9	2	1	4	8	68
25306	10	2	1	1	4	49
25306	7	2	1	2	9	92
25308	10	3	1	1	4	16
25308	2	3	1	2	8	35
25313	8	2	1	1	9	35
25314	9	3	1	1	3	49
25314	5	3	1	2	5	23
25314	3	3	1	3	7	43
25315	5	3	1	1	3	16
25315	14	3	1	2	5	92
25319	5	3	1	1	3	43
25319	7	3	1	2	4	46
25319	7	3	1	3	6	60
25319	6	3	1	4	8	89
25320	6	11	1	1	3	33
25320	9	11	1	2	4	43
25320	9	11	1	3	6	92
25320	6	11	1	4	8	68
25321	7	11	1	1	3	46
25321	9	11	1	2	5	39
25321	7	11	1	3	6	58
25321	3	11	1	4	8	99
25325	8	11	1	1	3	91
25325	9	11	1	2	6	9
25326	10	11	1	1	3	46
25326	12	11	1	2	4	81
25326	11	11	1	3	6	9
25326	8	11	1	4	8	68
25329	9	3	1	1	3	86
25329	9	3	1	2	5	81
25329	10	3	1	3	6	60
25329	0	3	1	4	8	49
25332	7	2	1	1	3	46
25332	9	2	1	2	5	16
25332	6	2	1	3	7	92
25332	1	2	1	4	9	16
25336	8	2	1	1	3	48
25336	10	2	1	2	4	46
25336	11	2	1	3	6	35
25336	9	2	1	4	7	12
25337	10	3	1	1	3	16
25337	7	3	1	2	4	43
25337	9	3	1	3	6	68
25337	10	3	1	4	8	99
25341	11	11	1	1	3	49
25341	9	11	1	2	5	43
25341	8	11	1	3	7	99
25341	10	11	1	4	8	12
25342	10	3	1	1	3	63
25342	10	3	1	2	4	51
25342	9	3	1	3	6	86
25342	4	3	1	4	8	12
25343	6	3	1	1	4	43
25343	9	3	1	2	6	60
25343	9	3	1	3	8	68
25344	8	2	1	1	4	36
25344	8	2	1	2	5	16
25344	10	2	1	3	7	49
25344	10	2	1	4	9	43
25402	11	10	2	1	1	57
25402	16	10	2	2	4	13
25403	10	10	2	1	1	87
25403	13	10	2	2	3	66
25403	10	10	2	3	5	79
25403	13	10	2	4	6	53
25403	10	10	2	5	8	67
25405	17	2	2	1	1	66
25408	5	10	2	1	2	19
25408	0	10	2	2	6	66
25409	11	10	2	1	1	66
25409	10	10	2	2	3	66
25409	3	10	2	3	5	47
25409	10	10	2	4	6	6
25409	8	10	2	5	8	50
25411	11	10	2	1	1	19
25411	12	10	2	2	5	34
25411	15	10	2	3	8	38
25412	13	10	2	1	2	66
25412	12	10	2	2	4	88
25412	10	10	2	3	6	31
25412	11	10	2	4	8	88
25413	11	10	2	1	1	87
25413	12	10	2	2	3	57
25413	10	10	2	3	7	53
25413	12	10	2	4	9	47
25419	12	10	2	1	1	83
25419	13	10	2	2	3	98
25419	17	10	2	3	5	76
25419	7	10	2	4	8	6
25420	12	3	2	1	1	83
25420	12	3	2	2	3	90
25420	7	3	2	3	5	6
25420	13	3	2	4	6	6
25420	13	3	2	5	8	79
25424	10	10	2	1	1	66
25424	12	10	2	2	3	66
25424	11	10	2	3	5	90
25424	16	10	2	4	7	67
25427	16	3	2	1	3	3
25427	12	3	2	2	5	38
25427	11	3	2	3	7	79
25427	9	3	2	4	8	79
25428	7	1	2	1	3	87
25428	13	1	2	2	4	76
25428	8	1	2	3	8	38
25429	12	10	2	1	3	88
25429	12	10	2	2	5	61
25429	4	10	2	3	7	53
25429	9	10	2	4	8	67
25430	15	10	2	1	3	3
25430	13	10	2	2	5	61
25430	10	10	2	3	6	53
25430	12	10	2	4	8	67
25438	7	10	2	1	3	3
25438	7	10	2	2	5	76
25438	12	10	2	3	6	6
25439	12	10	2	1	3	88
25439	10	10	2	2	6	50
25439	10	10	2	3	8	53
25444	12	10	2	1	3	80
25444	12	10	2	2	5	38
25444	13	10	2	3	7	53
25444	12	10	2	4	9	38
25446	6	10	2	1	3	87
25446	5	10	2	2	4	50
25446	12	10	2	3	6	6
25452	9	1	3	1	1	56
25452	9	1	3	2	3	14
25452	4	1	3	3	5	65
25452	13	1	3	4	7	21
25458	5	1	3	1	2	28
25458	4	1	3	2	4	42
25458	4	1	3	3	6	21
25461	19	1	3	1	2	10
25461	11	1	3	2	3	28
25461	14	1	3	3	5	21
25461	15	1	3	4	6	30
25461	10	1	3	5	8	45
25462	11	1	3	1	1	93
25462	18	1	3	2	3	2
25462	20	1	3	3	5	55
25462	16	1	3	4	6	56
25462	17	1	3	5	8	56
25464	11	4	3	1	1	2
25464	9	4	3	2	3	93
25464	15	4	3	3	5	24
25464	15	4	3	4	7	75
25464	10	4	3	5	9	97
25466	17	4	3	1	1	7
25466	13	4	3	2	4	27
25466	10	4	3	3	6	70
25466	10	4	3	4	7	21
25466	5	4	3	5	9	97
25470	10	3	3	1	1	56
25470	14	3	3	2	4	77
25470	16	3	3	3	6	40
25470	6	3	3	4	9	21
25471	11	1	3	1	1	56
25471	14	1	3	2	3	28
25471	11	1	3	3	5	21
25471	12	1	3	4	6	75
25471	12	1	3	5	8	72
25472	8	3	3	1	5	75
25475	11	3	3	1	1	14
25475	15	3	3	2	4	64
25475	12	3	3	3	7	72
25479	2	1	3	1	3	4
25479	9	1	3	2	5	55
25479	8	1	3	3	7	75
25479	8	1	3	4	8	75
25480	12	1	3	1	1	28
25480	13	1	3	2	4	2
25480	10	1	3	3	5	44
25480	1	1	3	4	7	73
25480	13	1	3	5	9	14
25481	14	4	3	1	1	93
25481	7	4	3	2	3	93
25481	10	4	3	3	5	41
25481	10	4	3	4	6	21
25481	11	4	3	5	8	27
25482	11	1	3	1	1	14
25482	13	1	3	2	3	56
25482	15	1	3	3	5	65
25482	14	1	3	4	6	30
25482	14	1	3	5	8	59
25483	13	1	3	1	1	28
25483	15	1	3	2	3	56
25483	13	1	3	3	5	65
25483	16	1	3	4	6	45
25483	14	1	3	5	8	93
25484	7	1	3	1	2	28
25484	12	1	3	2	5	75
25484	9	1	3	3	7	75
25484	15	1	3	4	9	75
25489	18	4	3	1	1	14
25489	16	4	3	2	3	64
25489	13	4	3	3	5	21
25489	3	4	3	4	8	73
25494	14	8	3	1	4	42
25494	8	8	3	2	9	93
25495	12	8	3	1	2	78
25495	13	8	3	2	4	1
25495	13	8	3	3	6	10
25495	12	8	3	4	8	14
25496	11	1	3	1	1	56
25496	8	1	3	2	3	93
25496	15	1	3	3	5	32
25496	15	1	3	4	7	27
25496	14	1	3	5	8	59
25498	12	1	3	1	1	14
25498	13	1	3	2	3	93
25498	13	1	3	3	5	1
25498	14	1	3	4	7	56
25498	13	1	3	5	9	72
25499	13	1	3	1	1	28
25499	14	1	3	2	3	10
25499	14	1	3	3	5	75
25499	13	1	3	4	6	56
25499	13	1	3	5	8	24
25503	14	1	3	1	1	2
25503	15	1	3	2	3	56
25503	12	1	3	3	5	65
25503	11	1	3	4	6	75
25505	11	1	3	1	1	14
25505	13	1	3	2	3	7
25505	12	1	3	3	5	73
25505	13	1	3	4	7	27
25505	12	1	3	5	8	14
25511	11	1	3	1	1	14
25511	12	1	3	2	3	28
25511	6	1	3	3	5	59
25511	9	1	3	4	7	1
25511	12	1	3	5	8	21
25513	16	4	3	1	1	56
25513	13	4	3	2	3	14
25513	17	4	3	3	5	1
25513	14	4	3	4	6	56
25513	9	4	3	5	8	93
25514	16	3	3	1	1	93
25514	12	3	3	2	5	4
25514	13	3	3	3	8	42
25515	10	1	3	1	1	14
25515	13	1	3	2	3	93
25515	14	1	3	3	5	30
25515	14	1	3	4	7	30
25515	9	1	3	5	8	10
25518	14	1	3	1	1	56
25518	15	1	3	2	3	77
25518	8	1	3	3	8	42
25520	15	4	3	1	1	56
25520	10	4	3	2	3	77
25520	12	4	3	3	5	75
25520	7	4	3	4	6	21
25520	19	4	3	5	9	21
25522	13	1	3	1	4	27
25522	8	1	3	2	6	55
25523	8	2	3	1	3	7
25523	12	2	3	2	5	21
25523	7	2	3	3	7	73
25523	10	2	3	4	9	1
25524	9	3	3	1	4	27
25525	8	4	3	1	3	56
25525	14	4	3	2	8	21
25526	8	3	3	1	4	42
25526	7	3	3	2	6	27
25526	15	3	3	3	8	27
25527	8	1	3	1	3	28
25527	11	1	3	2	5	65
25527	12	1	3	3	6	21
25527	10	1	3	4	8	93
25529	18	2	3	1	3	27
25529	12	2	3	2	8	75
25531	10	2	3	1	3	14
25531	15	2	3	2	5	95
25531	11	2	3	3	7	30
25531	11	2	3	4	8	56
25533	10	1	3	1	4	27
25533	14	1	3	2	6	1
25533	12	1	3	3	8	14
25537	12	1	3	1	3	28
25537	9	1	3	2	4	21
25537	10	1	3	3	8	44
25545	4	1	3	1	3	7
25545	17	1	3	2	5	30
25545	4	1	3	3	7	56
25546	12	3	3	1	3	27
25546	12	3	3	2	6	24
25546	6	3	3	3	9	27
25548	12	3	3	1	3	28
25548	12	3	3	2	4	27
25548	8	3	3	3	6	14
25551	14	1	3	1	3	2
25551	12	1	3	2	5	75
25551	13	1	3	3	7	14
25552	12	1	3	1	3	2
25552	15	1	3	2	4	41
25552	12	1	3	3	6	40
25552	8	1	3	4	8	59
25555	5	3	3	1	3	8
25555	8	3	3	2	5	22
25555	4	3	3	3	7	27
25555	3	3	3	4	9	59
25557	11	1	3	1	3	2
25557	12	1	3	2	5	65
25557	13	1	3	3	6	45
25557	4	1	3	4	8	27
25559	11	1	3	1	3	28
25559	5	1	3	2	6	30
25559	11	1	3	3	8	45
25562	12	1	3	1	3	2
25562	5	1	3	2	8	21
25564	10	1	3	1	4	7
25565	6	1	3	1	3	27
25565	7	1	3	2	5	21
25565	1	1	3	3	7	10
25565	7	1	3	4	8	1
25569	12	1	3	1	4	42
25569	7	1	3	2	8	44
25572	10	1	3	1	3	56
25572	10	1	3	2	4	30
25572	13	1	3	3	6	4
25572	5	1	3	4	8	93
25575	7	1	3	1	4	8
25575	13	1	3	2	6	72
25575	6	1	3	3	8	56
25577	3	1	3	1	4	1
25577	15	1	3	2	6	14
25577	7	1	3	3	8	97
25579	15	1	3	1	3	77
25579	12	1	3	2	5	1
25579	17	1	3	3	6	75
25579	13	1	3	4	8	73
25580	7	4	3	1	3	27
25580	10	4	3	2	5	30
25580	8	4	3	3	6	27
25581	8	3	3	1	3	7
25581	14	3	3	2	6	59
25585	9	1	3	1	4	42
25585	12	1	3	2	7	30
25586	12	1	3	1	3	14
25586	14	1	3	2	4	1
25586	11	1	3	3	6	75
25586	8	1	3	4	8	24
25587	6	1	3	1	3	2
25587	12	1	3	2	5	21
25587	14	1	3	3	7	59
25587	9	1	3	4	8	59
25589	7	1	3	1	4	42
25589	10	1	3	2	6	30
25589	2	1	3	3	8	42
25590	10	4	3	1	3	2
25590	11	4	3	2	4	65
25590	11	4	3	3	7	30
25590	7	4	3	4	8	24
25592	10	1	3	1	3	14
25592	9	1	3	2	4	8
25592	13	1	3	3	6	8
25592	11	1	3	4	8	14
25593	10	3	3	1	3	14
25593	7	3	3	2	5	24
25593	6	3	3	3	7	72
25593	10	3	3	4	8	59
23576	8	3	1	5	11	115
23576	5	3	1	6	13	120
23583	8	3	1	5	11	109
23583	8	3	1	6	13	115
23586	11	3	1	5	11	113
23586	8	3	1	6	13	127
23599	8	7	1	4	10	139
23599	11	7	1	5	12	122
23599	7	7	1	6	13	129
23600	12	3	1	4	10	140
23600	10	3	1	5	12	109
23600	11	3	1	6	13	103
23606	12	3	1	4	12	102
23606	12	3	1	5	13	135
23610	10	3	1	3	11	122
23610	10	3	1	4	13	135
23612	10	8	1	3	11	110
23612	10	8	1	4	12	127
23613	10	8	1	2	11	109
23613	8	8	1	3	13	135
23614	12	3	1	1	10	140
23614	1	3	1	2	12	122
23614	13	3	1	3	13	127
23615	7	3	1	1	10	109
23615	10	3	1	2	12	115
23615	11	3	1	3	13	129
23616	11	3	1	2	11	122
23616	13	3	1	3	13	135
23617	12	3	1	1	10	113
23617	12	3	1	2	12	122
23617	8	3	1	3	13	129
23618	11	3	1	2	11	115
23618	13	3	1	3	13	102
23619	9	3	1	1	10	109
23619	9	3	1	2	12	110
23620	8	3	1	1	10	139
23620	11	3	1	2	12	109
23620	9	3	1	3	13	120
23621	6	3	1	1	10	109
23621	6	3	1	2	12	109
23621	6	3	1	3	13	129
23622	3	3	1	1	10	113
23622	12	3	1	2	12	102
23623	10	3	1	1	10	110
23623	11	3	1	2	11	110
23623	10	3	1	3	13	120
23624	5	7	1	1	10	139
23624	9	7	1	2	12	115
23624	0	7	1	3	13	115
23625	9	7	1	1	11	115
23625	11	7	1	2	12	131
23626	10	3	1	1	10	109
23626	8	3	1	2	12	122
23626	10	3	1	3	13	129
23627	9	8	1	1	10	113
23627	12	8	1	2	12	110
23628	9	3	1	1	10	140
23628	5	3	1	2	12	102
23628	11	3	1	3	13	135
23629	6	3	1	1	11	131
23629	7	3	1	2	12	115
23630	8	3	1	1	11	113
23630	8	3	1	2	12	127
23631	9	3	1	1	10	131
23631	13	3	1	2	12	109
23632	10	3	1	1	11	113
23632	9	3	1	2	13	115
23633	9	3	1	1	11	122
23633	12	3	1	2	12	113
23634	12	7	1	1	11	109
23634	12	7	1	2	12	131
23635	10	7	1	1	11	140
23635	7	7	1	2	12	115
23636	9	3	1	1	11	110
23636	12	3	1	2	13	102
23637	6	7	1	1	11	113
23637	8	7	1	2	12	113
23638	10	3	1	1	11	102
23638	13	3	1	2	13	115
23639	4	3	1	1	11	115
23639	11	3	1	2	13	115
23640	11	3	1	1	12	113
23640	11	3	1	2	13	120
23641	8	7	1	1	11	109
23641	12	7	1	2	13	131
23642	10	3	1	1	12	122
23642	12	3	1	2	13	103
23643	11	3	1	1	11	122
23644	12	3	1	1	12	115
23645	11	3	1	1	13	115
23646	11	3	1	1	12	102
23647	9	3	1	1	13	120
23648	9	7	1	1	12	131
23649	9	3	1	1	12	115
23650	9	3	1	1	12	109
23651	6	3	1	1	13	120
23652	11	3	1	1	13	102
23653	10	3	1	1	13	131
23654	8	3	1	1	13	115
23655	11	8	1	1	13	135
23656	11	3	1	1	13	115
23657	4	3	1	1	11	122
23657	6	3	1	2	13	127
23658	6	8	1	1	10	113
23658	5	8	1	2	12	131
23658	7	8	1	3	13	103
23659	12	8	1	1	10	113
23659	8	8	1	2	12	109
23660	9	8	1	1	10	109
23660	12	8	1	2	12	131
23661	7	8	1	1	10	113
23661	6	8	1	2	12	113
23661	3	8	1	3	13	102
23837	11	2	2	4	10	101
23837	14	2	2	5	12	124
23844	14	2	2	5	11	112
23844	14	2	2	6	12	112
23849	8	10	2	5	11	125
23849	11	10	2	6	12	125
23852	9	10	2	5	11	124
23852	10	10	2	6	13	116
23853	9	3	2	5	12	112
23854	13	10	2	4	10	112
23854	9	10	2	5	12	101
23854	10	10	2	6	13	104
23855	12	10	2	5	10	145
23855	12	10	2	6	12	125
23858	14	10	2	4	12	124
23858	12	10	2	5	13	104
23860	15	10	2	5	11	101
23860	10	10	2	6	13	146
23863	9	10	2	4	11	101
23863	11	10	2	5	13	100
23864	11	10	2	5	11	112
23864	9	10	2	6	12	114
23866	11	10	2	5	11	145
23867	14	2	2	4	10	145
23867	15	2	2	5	12	101
23867	14	2	2	6	13	142
23873	15	10	2	4	11	124
23873	14	10	2	5	13	100
23874	14	10	2	3	10	112
23874	12	10	2	4	12	100
23877	3	10	2	3	11	124
23877	12	10	2	4	13	114
23878	7	10	2	3	11	112
23878	7	10	2	4	13	100
23879	12	10	2	3	11	112
23879	5	10	2	4	12	100
23881	11	10	2	3	11	101
23881	12	10	2	4	13	134
23883	9	2	2	3	11	101
23883	13	2	2	4	12	114
23885	11	10	2	3	12	101
23885	9	10	2	4	13	146
23886	10	10	2	3	11	124
23886	10	10	2	4	13	100
23888	11	10	2	2	10	112
23888	10	10	2	3	12	101
23889	12	10	2	2	10	125
23889	8	10	2	3	12	112
23889	13	10	2	4	13	146
23891	14	10	2	2	10	124
23891	14	10	2	4	13	146
23892	10	10	2	2	10	145
23892	10	10	2	3	11	125
23892	12	10	2	4	13	100
23893	9	10	2	2	10	101
23893	9	10	2	3	12	112
23893	10	10	2	4	13	104
23895	10	2	2	2	11	112
23895	7	2	2	3	13	116
23896	10	10	2	2	11	145
23896	12	10	2	3	12	100
23898	13	10	2	2	11	124
23898	9	10	2	3	12	104
23899	13	10	2	2	11	124
23899	10	10	2	3	12	100
23901	7	10	2	1	11	145
23901	7	10	2	2	13	104
23902	13	10	2	1	10	125
23902	9	10	2	2	11	124
23902	11	10	2	3	13	104
23903	8	10	2	1	10	112
23903	8	10	2	2	12	124
23903	10	10	2	3	13	116
23904	12	10	2	1	10	101
23904	14	10	2	2	12	112
23904	13	10	2	3	13	142
23905	14	10	2	1	10	145
23905	12	10	2	3	13	142
23906	9	10	2	1	11	101
23906	8	10	2	2	12	114
23907	12	2	2	1	11	124
23907	10	2	2	2	13	100
23908	10	2	2	1	11	145
23908	5	2	2	2	13	100
23909	8	2	2	1	11	125
23909	10	2	2	2	12	100
23910	11	2	2	1	11	145
23910	6	2	2	2	12	124
23911	9	10	2	1	11	112
23911	14	10	2	2	13	100
23912	7	2	2	1	11	112
23912	14	2	2	2	13	116
23913	12	3	2	1	12	125
23913	12	3	2	2	13	116
23914	8	10	2	1	11	125
23915	4	2	2	1	12	125
23915	12	2	2	2	13	142
23916	13	2	2	1	12	124
23916	10	2	2	2	13	142
23917	11	10	2	1	12	145
23917	15	10	2	2	13	134
23918	9	10	2	1	12	112
23918	12	10	2	2	13	104
23919	15	10	2	1	12	112
23920	10	10	2	1	12	124
23920	9	10	2	2	13	142
23921	3	10	2	1	12	100
23921	11	10	2	2	13	146
23922	11	3	2	1	12	112
23923	10	2	2	1	12	112
23924	8	10	2	1	12	114
23925	4	10	2	1	12	125
23926	11	10	2	1	12	112
23926	13	10	2	2	13	134
23927	11	10	2	1	12	124
23928	7	2	2	1	13	112
23929	15	10	2	1	12	114
23930	3	10	2	1	12	114
23931	12	10	2	1	12	114
23932	2	10	2	1	12	114
23933	7	10	2	1	13	114
23934	12	2	2	1	12	114
23935	7	10	2	1	12	124
23936	6	10	2	1	11	101
23936	12	10	2	2	13	104
23937	7	10	2	1	13	146
23938	10	10	2	1	12	116
23939	12	10	2	1	13	134
23940	8	10	2	1	13	116
23941	11	10	2	1	13	104
23942	13	10	2	1	13	146
23943	8	10	2	1	13	114
23944	10	10	2	1	13	116
23945	10	10	2	1	13	100
23946	12	10	2	1	13	142
23947	11	2	2	1	13	142
23948	9	2	2	1	13	146
23949	11	10	2	1	13	116
23950	14	10	2	1	13	114
23951	11	10	2	1	13	104
23952	13	10	2	1	13	100
23953	13	10	2	1	13	134
23954	12	2	2	1	13	134
23955	9	10	2	1	13	146
23956	10	2	2	1	13	134
25840	10	5	3	5	11	136
25846	12	5	3	5	11	132
25848	11	5	3	5	11	118
25848	15	5	3	6	13	136
25852	12	5	3	5	11	143
25852	12	5	3	6	13	105
25853	12	5	3	4	10	108
25853	10	5	3	5	12	126
25853	12	5	3	6	13	130
25859	11	6	3	5	11	105
25859	12	6	3	6	12	105
25869	18	1	3	4	10	111
25869	12	1	3	5	12	128
25869	14	1	3	6	13	130
25870	8	1	3	5	11	143
25872	11	1	3	4	10	108
25872	13	1	3	5	12	141
25872	10	1	3	6	13	128
25873	11	1	3	5	12	136
25873	11	1	3	6	13	144
25876	8	1	3	5	11	118
25876	14	1	3	6	12	138
25877	11	1	3	4	10	132
25877	8	1	3	5	12	128
25878	11	5	3	4	10	133
25878	12	5	3	5	11	105
25878	8	5	3	6	13	118
25882	13	1	3	4	11	126
25882	10	1	3	5	12	119
25884	8	1	3	5	11	143
25884	7	1	3	6	13	119
25885	11	1	3	4	10	111
25885	10	1	3	5	12	128
25885	4	1	3	6	13	117
25888	12	4	3	4	10	108
25888	11	4	3	5	12	136
25890	12	1	3	5	11	111
25890	12	1	3	6	13	130
25891	13	6	3	5	11	136
25891	13	6	3	6	12	138
25893	8	6	3	4	10	137
25893	14	6	3	5	12	105
25893	10	6	3	6	13	118
25895	11	1	3	5	11	105
25895	12	1	3	6	13	105
25906	11	6	3	4	10	133
25906	12	6	3	5	11	126
25910	10	1	3	4	10	111
25910	15	1	3	5	12	136
25910	13	1	3	6	13	117
25914	7	1	3	4	11	111
25914	12	1	3	5	13	119
25915	11	1	3	4	11	136
25915	10	1	3	5	13	138
25916	8	1	3	4	11	132
25916	11	1	3	5	13	121
25917	14	1	3	4	11	126
25917	13	1	3	5	13	121
25919	8	1	3	4	11	118
25919	7	1	3	5	13	138
25921	12	5	3	4	11	118
25921	11	5	3	5	13	128
25922	13	4	3	3	10	132
25922	10	4	3	4	12	119
25922	7	4	3	5	13	107
25923	15	1	3	3	11	141
25923	12	1	3	4	12	128
25925	7	1	3	3	11	105
25925	12	1	3	4	13	119
25926	6	1	3	3	11	132
25926	11	1	3	4	13	119
25928	7	1	3	3	11	132
25928	12	1	3	4	12	119
25929	11	1	3	3	11	136
25929	8	1	3	4	12	141
25931	17	5	3	3	11	136
25931	13	5	3	4	12	141
25932	20	5	3	3	11	123
25932	15	5	3	4	12	119
25935	10	6	3	2	10	143
25935	9	6	3	3	12	136
25935	12	6	3	4	13	121
25936	12	1	3	2	11	143
25936	9	1	3	3	12	105
25938	10	1	3	2	10	132
25938	11	1	3	3	12	128
25940	12	1	3	2	10	141
25940	12	1	3	3	11	126
[truncated: 172 more rows]

## Sheet: Table S2
Table S2. PCR primers used for amplification of pig mitogenomes
Primer set	Primer sequence (5'-3')	Start position	End position	Size (bp)	Anneal temp. (℃)
1F	ACATTGGAGTAGTCCTAC	15682	15699	1229	48
1R	GATATGCATGTTGACTG	282	298
2F	CAACCAAAACAAGCATTCCAT	1	21	702	61.3
2R	CGTTATGTCCCGTAACCATTGA	681	702
3F	CACGCGCATATAAGCAGGT	839	857	854	50
3R	CTAGGCATAGTGGGGTATC	1675	1693
4F	CTCATAACGCCTTGCTC	1378	1394	1223	50
4R	CACCTCTACCTACAAGTCT	2583	2601
5F	CCGTAAGGGATAGATGA	2393	2409	1192	48
5R	CTATTGTCGATAGGAACTC	3567	3585
6F	TCAACCACAAAGGGAT	3373	3388	1291	48
6R	TCGTGGGATGCTCCTAG	4648	4664
7F	TCAGGCTTTAACGTAGA	4546	4562	1270	50
7R	TTAGGCTTGTGATGA	5802	5816
8F	CATAGGATGAATGACAG	5644	5660	1225	50
8R	GCTTCTACTATTGAGGA	6853	6869
9F	GACTCGTACCGCTAATA	6752	6768	1188	48
9R	GCGAATGCTTCTCAGAT	7924	7940
10F	GGAATACCTCGACGATA	7813	7829	1271	48
10R	GAGTTCAATTGATTCTG	9068	9084
11F	ATGCCACAACTAGATACATC	8959	8978	1255	50
11R	CGAGGAGGATTGAGGTG	10198	10214
12F	CTGTTCTTCACTGGATTC	10073	10090	1268	48
12R	TTGGACGTAATCGGTAC	11325	11341
13F	CGACTCTAATTATCCTA	11199	11215	1289	48
13R	CCGATTAGATTGATGGA	12472	12488
14F	ACAGCCGAACCATAATC	12371	12387	1257	48
14R	AGGGATGTAGTCCGAAT	13612	13628
15F	TTGTCCTATCCATAGCA	13479	13495	1283	50
15R	ATAGAGATTACTCGTGG	14746	14762
16F	TCCGCATCATCATTACTAG	14576	14594	1250	50
16R	TCTACGAGGTCTGTTCC	15810	15826
Base positions according to the pig mitochondrial sequence (GenBank Accession No.: NC_000845.1)

## Sheet: Table S3
Table S3. Information of synonymous mutations in pig mitogenomes
Gene	Nucleotide mutation1
Intergenic site	A3920G
ND1	T3936C
	T3951C
	G4002A
	C4237T
	C4263T
	C4290T
	C4341T
	A4359G
	A4380G
	T4392C
	A4410C
	T4632C
	C4767T
	C4860T
ND2	T5089A
	G5128A
	A5290G
	A5392G
	G5473A
	C5549T
	A5557G
	G5593A
	T5599C
	C5629T
	C5674T
	A5794G
	G5869A
	T5884C
	G5998A
	C6013T
	T6059C
	A6085G
COX1	C6708T
	G6738A
	T6846A
	A6873G
	T6891C
	T6909C
	G6930A
	T6943C
	C7029T
	C7242T
	A7260G
	T7368C
	A7407G
	T7434C
	T7590C
	C7671T
	C7758T
	C7938T
COX2	C8292T
	C8334T
	C8419T
	C8466T
	C8526T
	A8634G
	A8664G
	G8682A
	C8694T
ATP8	C8979T
ATP6	T9173C
	A9293G
	C9356T
	T9710C
	G9758A
COX3	G9991A
	T10021C
	C10286T
	G10405A
	A10450G
ND3	T10865C
ND4L	T11083C
	C11110T
	C11180T
	C11248T
	A11287G
	G11293A
	T11353C
ND4	T11604C
	C11707T
	T11751C
	C11806T
	T11865C
	T11982C
	G11985A
	C12030T
	C12162T
	C12219T
	T12276C
	G12291A
	G12390A
	C12504T
	C12570T
ND5	A12970G
	A13354C
	G13393C
	T13399C
	C13502T
	T13759C
	C13918T
	C14119T
	T14134C
	G14233A
	T14320C
	C14482A
	A14560G
	C14659T
ND6	T14760C
	C14868T
	G14919A
	C14946T
	A15030G
	A15048G
	C15072T
	A15141G
	C15198T
	C15258T
Cytb	T15527C
	T15548C
	T15584C
	A15608G
	T15644C
	C15695T
	C15884T
	G15896A
	A16034G
	T16181C
	T16215C
	G16217A
	C16220T
	T16340C
	G16379A
	C16415T
	A16475G
1Mutation positions according to the pig mitochondrial sequence (GenBank Accession No.: NC_000845.1).
